# Supplementary material for: Integration of a polygenic score into guideline-recommended prediction of cardiovascular disease
Source: Eur Heart J. 2024 Mar 29;45(20):1843–52. doi: 10.1093/eurheartj/ehae048 (PMC11129792; doi:10.1093/eurheartj/ehae048)
Supplement: ehae048_Supplementary_Data [file ehae048_supplementary_data.zip]

Archive with 2 entries (2 files):
- STables 0304.xlsx
- Supplementary files_1128.docx
