# Supplementary material for: Integration of a polygenic score into guideline-recommended prediction of cardiovascular disease
Source: Eur Heart J. 2024 Mar 29;45(20):1843–52. doi: 10.1093/eurheartj/ehae048 (PMC11129792; doi:10.1093/eurheartj/ehae048)
Supplement: ehae048_Supplementary_Data [file ehae048_supplementary_data.zip › STables 0304.xlsx]

## Sheet: ST1
Table S1. CVD prevalence by traditional risk factors and risk categories of SCORE2 (Framingham/ARIC) CVD, cardiovascular disease in percent; BMI, body mass index; SBP, systolic blood pressure.
Group	Female n (CVD%)	Male n (CVD%)	Total n (CVD%)
Entire	5,737 (5.91)	5,020 (13.45)	10,757 (9.43)
Age≥ 50	3,219 (5.62)	3,097 (13.88)	6,316 (9.67)
Current smoking	1,528 (7.2)	1,346 (17.09)	2,874 (11.83)
Obesity (BMI ≥ 30 kg/m2)	1,135 (8.11)	1,038 (16.67)	2,173 (12.2)
Diabetes	387 (13.44)	462 (22.29)	849 (18.26)
Hypertension	1,887 (7.21)	1,980 (14.29)	3,867 (10.84)
High cholesterol (> 6.18 mmol/L)	1,301 (6.69)	1,020 (17.94)	2,321 (11.63)
SCORE2_low	2,059 (5.97)	298 (11.41)	2,357 (6.66)
SCORE2_intermediate	1,534 (7.56)	2,547 (13.7)	4,081 (11.39)
SCORE2_high	128 (7.03)	894 (17.23)	1,022 (15.95)

## Sheet: ST2
Table S2. Polygenic risk score training for Framingham/ARIC population: 'Clumping + Thresholding' and LDpred2. Deatails of performances of different polygenic risk score models trained for Framingham study (n = 2,746) using 'clumping + thresholding' and LDpred2. Score performance was measured by the mean AUC from 5-fold cross validation. OR, odds ratio; AUC, AUC = Area under the receiver operatin…
Study	PRS method	Variant selection parameters	nSNP	Score Performance - Adjusted for age, sex, PCs
				OR	AUC (mean)
Framingham	clumping + thresholding	rsq < 0.1 and p < 1	354174	2.04645	0.72549
Framingham	clumping + thresholding	rsq < 0.1 and p < 5e-1	251114	2.06284	0.727049
Framingham	clumping + thresholding	rsq < 0.1 and p < 5e-2	41516	1.9805	0.724738
Framingham	clumping + thresholding	rsq < 0.1 and p < 5e-3	5817	1.60946	0.689094
Framingham	clumping + thresholding	rsq < 0.1 and p < 5e-4	1005	1.35763	0.674786
Framingham	clumping + thresholding	rsq < 0.1 and p < 5e-5	290	1.29028	0.674878
Framingham	clumping + thresholding	rsq < 0.1 and p < 5e-6	141	1.3733	0.681149
Framingham	clumping + thresholding	rsq < 0.1 and p < 5e-7	79	1.26444	0.673587
Framingham	clumping + thresholding	rsq < 0.1 and p < 5e-8	55	1.20875	0.669116
Framingham	clumping + thresholding	rsq < 0.2 and p < 1	519168	2.08855	0.730859
Framingham	clumping + thresholding	rsq < 0.2 and p < 5e-1	347365	2.09948	0.731031
Framingham	clumping + thresholding	rsq < 0.2 and p < 5e-2	49107	2.01418	0.72773
Framingham	clumping + thresholding	rsq < 0.2 and p < 5e-3	6538	1.65947	0.696084
Framingham	clumping + thresholding	rsq < 0.2 and p < 5e-4	1139	1.4185	0.680691
Framingham	clumping + thresholding	rsq < 0.2 and p < 5e-5	357	1.31939	0.678029
Framingham	clumping + thresholding	rsq < 0.2 and p < 5e-6	165	1.35411	0.679258
Framingham	clumping + thresholding	rsq < 0.2 and p < 5e-7	91	1.27088	0.674135
Framingham	clumping + thresholding	rsq < 0.2 and p < 5e-8	67	1.23105	0.669789
Framingham	clumping + thresholding	rsq < 0.3 and p < 1	675453	2.11654	0.73546
Framingham	clumping + thresholding	rsq < 0.3 and p < 5e-1	430742	2.14693	0.737428
Framingham	clumping + thresholding	rsq < 0.3 and p < 5e-2	55409	2.04597	0.730371
Framingham	clumping + thresholding	rsq < 0.3 and p < 5e-3	7179	1.65302	0.695424
Framingham	clumping + thresholding	rsq < 0.3 and p < 5e-4	1283	1.34859	0.677415
Framingham	clumping + thresholding	rsq < 0.3 and p < 5e-5	415	1.26698	0.671483
Framingham	clumping + thresholding	rsq < 0.3 and p < 5e-6	198	1.30002	0.676312
Framingham	clumping + thresholding	rsq < 0.3 and p < 5e-7	107	1.21779	0.668505
Framingham	clumping + thresholding	rsq < 0.3 and p < 5e-8	79	1.19375	0.665525
Framingham	clumping + thresholding	rsq < 0.4 and p < 1	834188	2.14078	0.73642
Framingham	clumping + thresholding	rsq < 0.4 and p < 5e-1	510617	2.16985	0.738728
Framingham	clumping + thresholding	rsq < 0.4 and p < 5e-2	61468	2.05527	0.73212
Framingham	clumping + thresholding	rsq < 0.4 and p < 5e-3	7815	1.71632	0.700626
Framingham	clumping + thresholding	rsq < 0.4 and p < 5e-4	1422	1.38967	0.682119
Framingham	clumping + thresholding	rsq < 0.4 and p < 5e-5	463	1.28713	0.676381
Framingham	clumping + thresholding	rsq < 0.4 and p < 5e-6	230	1.30505	0.677429
Framingham	clumping + thresholding	rsq < 0.4 and p < 5e-7	126	1.22962	0.670723
Framingham	clumping + thresholding	rsq < 0.4 and p < 5e-8	90	1.22462	0.66864
Framingham	clumping + thresholding	rsq < 0.5 and p < 1	1000838	2.16221	0.737731
Framingham	clumping + thresholding	rsq < 0.5 and p < 5e-1	590019	2.17846	0.738655
Framingham	clumping + thresholding	rsq < 0.5 and p < 5e-2	67609	2.06981	0.732236
Framingham	clumping + thresholding	rsq < 0.5 and p < 5e-3	8552	1.73101	0.702353
Framingham	clumping + thresholding	rsq < 0.5 and p < 5e-4	1597	1.4249	0.684811
Framingham	clumping + thresholding	rsq < 0.5 and p < 5e-5	536	1.31564	0.678477
Framingham	clumping + thresholding	rsq < 0.5 and p < 5e-6	268	1.30792	0.678398
Framingham	clumping + thresholding	rsq < 0.5 and p < 5e-7	153	1.22481	0.669388
Framingham	clumping + thresholding	rsq < 0.5 and p < 5e-8	111	1.21141	0.667426
Framingham	clumping + thresholding	rsq < 0.6 and p < 1	1179834	2.18884	0.740248
Framingham	clumping + thresholding	rsq < 0.6 and p < 5e-1	672689	2.19424	0.7397
Framingham	clumping + thresholding	rsq < 0.6 and p < 5e-2	74477	2.06724	0.730927
Framingham	clumping + thresholding	rsq < 0.6 and p < 5e-3	9425	1.72449	0.701603
Framingham	clumping + thresholding	rsq < 0.6 and p < 5e-4	1797	1.42137	0.685068
Framingham	clumping + thresholding	rsq < 0.6 and p < 5e-5	620	1.31674	0.677279
Framingham	clumping + thresholding	rsq < 0.6 and p < 5e-6	313	1.28482	0.674636
Framingham	clumping + thresholding	rsq < 0.6 and p < 5e-7	181	1.20171	0.666852
Framingham	clumping + thresholding	rsq < 0.6 and p < 5e-8	128	1.18104	0.664991
Framingham	clumping + thresholding	rsq < 0.7 and p < 1	1383365	2.20434	0.741026
Framingham	clumping + thresholding	rsq < 0.7 and p < 5e-1	764993	2.21098	0.742016
Framingham	clumping + thresholding	rsq < 0.7 and p < 5e-2	82497	2.0802	0.731828
Framingham	clumping + thresholding	rsq < 0.7 and p < 5e-3	10463	1.73714	0.705847
Framingham	clumping + thresholding	rsq < 0.7 and p < 5e-4	2073	1.45599	0.688885
Framingham	clumping + thresholding	rsq < 0.7 and p < 5e-5	735	1.33402	0.679143
Framingham	clumping + thresholding	rsq < 0.7 and p < 5e-6	377	1.2893	0.675812
Framingham	clumping + thresholding	rsq < 0.7 and p < 5e-7	221	1.21112	0.668258
Framingham	clumping + thresholding	rsq < 0.7 and p < 5e-8	157	1.19966	0.666357
Framingham	clumping + thresholding	rsq < 0.8 and p < 1	1635943	2.21521	0.743015
Framingham	clumping + thresholding	rsq < 0.8 and p < 5e-1	878817	2.22061	0.743432
Framingham	clumping + thresholding	rsq < 0.8 and p < 5e-2	92984	2.06313	0.732015
Framingham	clumping + thresholding	rsq < 0.8 and p < 5e-3	11946	1.67313	0.701518
Framingham	clumping + thresholding	rsq < 0.8 and p < 5e-4	2468	1.44086	0.687953
Framingham	clumping + thresholding	rsq < 0.8 and p < 5e-5	898	1.35286	0.680817
Framingham	clumping + thresholding	rsq < 0.8 and p < 5e-6	469	1.30707	0.677145
Framingham	clumping + thresholding	rsq < 0.8 and p < 5e-7	277	1.22918	0.669093
Framingham	clumping + thresholding	rsq < 0.8 and p < 5e-8	194	1.21488	0.66766
Framingham	clumping + thresholding	rsq < 0.99 and p < 1	3328155	2.15129	0.740458
Framingham	clumping + thresholding	rsq < 0.99 and p < 5e-1	1680195	2.14957	0.740822
Framingham	clumping + thresholding	rsq < 0.99 and p < 5e-2	176939	1.89073	0.719434
Framingham	clumping + thresholding	rsq < 0.99 and p < 5e-3	25043	1.48216	0.68747
Framingham	clumping + thresholding	rsq < 0.99 and p < 5e-4	6206	1.37367	0.68007
Framingham	clumping + thresholding	rsq < 0.99 and p < 5e-5	2478	1.3019	0.674923
Framingham	clumping + thresholding	rsq < 0.99 and p < 5e-6	1314	1.22278	0.667766
Framingham	clumping + thresholding	rsq < 0.99 and p < 5e-7	844	1.16434	0.663051
Framingham	clumping + thresholding	rsq < 0.99 and p < 5e-8	599	1.13962	0.661666
Framingham	clumping + thresholding	rsq < 0.9 and p < 1	2020799	2.2003	0.742356
Framingham	clumping + thresholding	rsq < 0.9 and p < 5e-1	1055282	2.20843	0.743601
Framingham	clumping + thresholding	rsq < 0.9 and p < 5e-2	110084	2.03261	0.730925
Framingham	clumping + thresholding	rsq < 0.9 and p < 5e-3	14401	1.58687	0.696363
Framingham	clumping + thresholding	rsq < 0.9 and p < 5e-4	3103	1.4113	0.684826
Framingham	clumping + thresholding	rsq < 0.9 and p < 5e-5	1157	1.32554	0.677145
Framingham	clumping + thresholding	rsq < 0.9 and p < 5e-6	612	1.26379	0.671464
Framingham	clumping + thresholding	rsq < 0.9 and p < 5e-7	370	1.19812	0.665694
Framingham	clumping + thresholding	rsq < 0.9 and p < 5e-8	263	1.18319	0.665032
Framingham	LDpre2	grid_0.001	HapMap3 SNPs	1.02963	0.655033
Framingham	LDpre2	grid_0.003	HapMap3 SNPs	1.37521	0.675409
Framingham	LDpre2	grid_0.01	HapMap3 SNPs	1.90276	0.721587
Framingham	LDpre2	grid_0.03	HapMap3 SNPs	2.00338	0.729429
Framingham	LDpre2	grid_0.1	HapMap3 SNPs	2.06504	0.732942
Framingham	LDpre2	grid_0.3	HapMap3 SNPs	2.07625	0.732457
Framingham	LDpre2	grid_1	HapMap3 SNPs	2.09594	0.733361
Framingham	LDpre2	infinitesimal	HapMap3 SNPs	2.12741	0.735274
ARIC	clumping + thresholding	rsq < 0.1 and p < 0.0005	750	1.49702	0.660461
ARIC	clumping + thresholding	rsq < 0.1 and p < 0.005	4186	1.91006	0.699427
ARIC	clumping + thresholding	rsq < 0.1 and p < 0.05	29618	2.70152	0.743229
ARIC	clumping + thresholding	rsq < 0.1 and p < 0.5	180867	3.34114	0.76788
ARIC	clumping + thresholding	rsq < 0.1 and p < 1	255484	3.36793	0.76909
ARIC	clumping + thresholding	rsq < 0.1 and p < 5e-05	241	1.36686	0.648501
ARIC	clumping + thresholding	rsq < 0.1 and p < 5e-06	116	1.28997	0.642687
ARIC	clumping + thresholding	rsq < 0.1 and p < 5e-07	66	1.25571	0.637716
ARIC	clumping + thresholding	rsq < 0.1 and p < 5e-08	49	1.21689	0.635081
ARIC	clumping + thresholding	rsq < 0.2 and p < 0.0005	837	1.48551	0.659671
ARIC	clumping + thresholding	rsq < 0.2 and p < 0.005	4561	1.89364	0.69733
ARIC	clumping + thresholding	rsq < 0.2 and p < 0.05	33546	2.70746	0.744097
ARIC	clumping + thresholding	rsq < 0.2 and p < 0.5	227625	3.35916	0.771137
ARIC	clumping + thresholding	rsq < 0.2 and p < 1	331555	3.37976	0.771748
ARIC	clumping + thresholding	rsq < 0.2 and p < 5e-05	282	1.33312	0.645629
ARIC	clumping + thresholding	rsq < 0.2 and p < 5e-06	134	1.25463	0.63855
ARIC	clumping + thresholding	rsq < 0.2 and p < 5e-07	79	1.22425	0.63508
ARIC	clumping + thresholding	rsq < 0.2 and p < 5e-08	56	1.20227	0.633759
ARIC	clumping + thresholding	rsq < 0.3 and p < 0.0005	918	1.45955	0.657142
ARIC	clumping + thresholding	rsq < 0.3 and p < 0.005	4938	1.85524	0.692633
ARIC	clumping + thresholding	rsq < 0.3 and p < 0.05	36933	2.6201	0.73656
ARIC	clumping + thresholding	rsq < 0.3 and p < 0.5	268417	3.26059	0.763911
ARIC	clumping + thresholding	rsq < 0.3 and p < 1	402337	3.27972	0.76447
ARIC	clumping + thresholding	rsq < 0.3 and p < 5e-05	314	1.33044	0.644704
ARIC	clumping + thresholding	rsq < 0.3 and p < 5e-06	151	1.25383	0.638275
ARIC	clumping + thresholding	rsq < 0.3 and p < 5e-07	84	1.21901	0.634734
ARIC	clumping + thresholding	rsq < 0.3 and p < 5e-08	63	1.18171	0.632229
ARIC	clumping + thresholding	rsq < 0.4 and p < 0.0005	1021	1.43408	0.654842
ARIC	clumping + thresholding	rsq < 0.4 and p < 0.005	5308	1.81692	0.689261
ARIC	clumping + thresholding	rsq < 0.4 and p < 0.05	40181	2.58478	0.734915
ARIC	clumping + thresholding	rsq < 0.4 and p < 0.5	308454	3.21266	0.763901
ARIC	clumping + thresholding	rsq < 0.4 and p < 1	475672	3.22538	0.764136
ARIC	clumping + thresholding	rsq < 0.4 and p < 5e-05	346	1.31793	0.643431
ARIC	clumping + thresholding	rsq < 0.4 and p < 5e-06	170	1.23565	0.636369
ARIC	clumping + thresholding	rsq < 0.4 and p < 5e-07	100	1.20672	0.633793
ARIC	clumping + thresholding	rsq < 0.4 and p < 5e-08	73	1.183	0.632402
ARIC	clumping + thresholding	rsq < 0.5 and p < 0.0005	1113	1.41204	0.651954
ARIC	clumping + thresholding	rsq < 0.5 and p < 0.005	5741	1.79731	0.687299
ARIC	clumping + thresholding	rsq < 0.5 and p < 0.05	43529	2.5548	0.734425
ARIC	clumping + thresholding	rsq < 0.5 and p < 0.5	349689	3.1699	0.762826
ARIC	clumping + thresholding	rsq < 0.5 and p < 1	556067	3.18553	0.762976
ARIC	clumping + thresholding	rsq < 0.5 and p < 5e-05	389	1.30637	0.641979
ARIC	clumping + thresholding	rsq < 0.5 and p < 5e-06	197	1.23743	0.636537
ARIC	clumping + thresholding	rsq < 0.5 and p < 5e-07	118	1.18459	0.632311
ARIC	clumping + thresholding	rsq < 0.5 and p < 5e-08	85	1.16537	0.631533
ARIC	clumping + thresholding	rsq < 0.6 and p < 0.0005	1226	1.37212	0.648297
ARIC	clumping + thresholding	rsq < 0.6 and p < 0.005	6252	1.75184	0.68309
ARIC	clumping + thresholding	rsq < 0.6 and p < 0.05	47214	2.49216	0.730922
ARIC	clumping + thresholding	rsq < 0.6 and p < 0.5	393919	3.08076	0.758033
ARIC	clumping + thresholding	rsq < 0.6 and p < 1	645323	3.10744	0.758461
ARIC	clumping + thresholding	rsq < 0.6 and p < 5e-05	441	1.27644	0.639435
ARIC	clumping + thresholding	rsq < 0.6 and p < 5e-06	219	1.21875	0.634935
ARIC	clumping + thresholding	rsq < 0.6 and p < 5e-07	134	1.17487	0.632006
ARIC	clumping + thresholding	rsq < 0.6 and p < 5e-08	99	1.15432	0.631039
ARIC	clumping + thresholding	rsq < 0.7 and p < 0.0005	1388	1.36305	0.64737
ARIC	clumping + thresholding	rsq < 0.7 and p < 0.005	6842	1.68862	0.677838
ARIC	clumping + thresholding	rsq < 0.7 and p < 0.05	51667	2.40442	0.726108
ARIC	clumping + thresholding	rsq < 0.7 and p < 0.5	444715	3.0093	0.75632
ARIC	clumping + thresholding	rsq < 0.7 and p < 1	750264	3.02496	0.756372
ARIC	clumping + thresholding	rsq < 0.7 and p < 5e-05	507	1.26298	0.638069
ARIC	clumping + thresholding	rsq < 0.7 and p < 5e-06	256	1.21892	0.634716
ARIC	clumping + thresholding	rsq < 0.7 and p < 5e-07	153	1.175	0.631865
ARIC	clumping + thresholding	rsq < 0.7 and p < 5e-08	114	1.1547	0.630385
ARIC	clumping + thresholding	rsq < 0.8 and p < 0.0005	1625	1.33391	0.644311
ARIC	clumping + thresholding	rsq < 0.8 and p < 0.005	7685	1.62017	0.672021
ARIC	clumping + thresholding	rsq < 0.8 and p < 0.05	57712	2.32947	0.721874
ARIC	clumping + thresholding	rsq < 0.8 and p < 0.5	509048	2.92231	0.753345
ARIC	clumping + thresholding	rsq < 0.8 and p < 1	886741	2.94433	0.753833
ARIC	clumping + thresholding	rsq < 0.8 and p < 5e-05	591	1.25031	0.637047
ARIC	clumping + thresholding	rsq < 0.8 and p < 5e-06	300	1.20269	0.633425
ARIC	clumping + thresholding	rsq < 0.8 and p < 5e-07	181	1.15652	0.630594
ARIC	clumping + thresholding	rsq < 0.8 and p < 5e-08	129	1.14724	0.63033
ARIC	clumping + thresholding	rsq < 0.99 and p < 0.0005	3880	1.25949	0.638413
ARIC	clumping + thresholding	rsq < 0.99 and p < 0.005	15624	1.43275	0.654305
ARIC	clumping + thresholding	rsq < 0.99 and p < 0.05	108075	2.00384	0.702728
ARIC	clumping + thresholding	rsq < 0.99 and p < 0.5	984955	2.52901	0.734878
ARIC	clumping + thresholding	rsq < 0.99 and p < 1	1880391	2.54791	0.736112
ARIC	clumping + thresholding	rsq < 0.99 and p < 5e-05	1559	1.20256	0.633414
ARIC	clumping + thresholding	rsq < 0.99 and p < 5e-06	815	1.16233	0.630755
ARIC	clumping + thresholding	rsq < 0.99 and p < 5e-07	518	1.13751	0.629584
ARIC	clumping + thresholding	rsq < 0.99 and p < 5e-08	365	1.11969	0.628809
ARIC	clumping + thresholding	rsq < 0.9 and p < 0.0005	2048	1.31244	0.643083
ARIC	clumping + thresholding	rsq < 0.9 and p < 0.005	9204	1.56356	0.66763
ARIC	clumping + thresholding	rsq < 0.9 and p < 0.05	67783	2.23526	0.71715
ARIC	clumping + thresholding	rsq < 0.9 and p < 0.5	612152	2.80256	0.748107
ARIC	clumping + thresholding	rsq < 0.9 and p < 1	1105914	2.82102	0.748677
ARIC	clumping + thresholding	rsq < 0.9 and p < 5e-05	764	1.23748	0.635633
ARIC	clumping + thresholding	rsq < 0.9 and p < 5e-06	395	1.18541	0.632083
ARIC	clumping + thresholding	rsq < 0.9 and p < 5e-07	242	1.15319	0.630233
ARIC	clumping + thresholding	rsq < 0.9 and p < 5e-08	176	1.13834	0.629463
ARIC	LDpred2	rho = 0.001	HapMap3 SNPs	1.03979	0.625999
ARIC	LDpred2	rho = 0.003	HapMap3 SNPs	1.36569	0.649497
ARIC	LDpred2	rho = 0.01	HapMap3 SNPs	2.16959	0.716151
ARIC	LDpred2	rho = 0.03	HapMap3 SNPs	2.3678	0.726465
ARIC	LDpred2	rho = 0.1	HapMap3 SNPs	2.45018	0.729779
ARIC	LDpred2	rho = 0.3	HapMap3 SNPs	2.46637	0.73039
ARIC	LDpred2	rho = 1	HapMap3 SNPs	2.48323	0.731417
ARIC	LDpred2	infinitesimal	HapMap3 SNPs	2.48518	0.731503

## Sheet: ST3
Table S3. ANOVA test for difference in mean ORs between the entire study and subgroups of risk factors (UK Biboan and Framingham/ARIC). The first column shows the PRS tenths of which 5/6 group was taken as the reference group (OR = 1) for estimating CVD ORs. The middle part is CVD OR in the entire set and subgroups carrying risk factors. The right part is the result of the ANOVA test (degree of f…
PRS groups	Mean CVD ORs in entire cohort (95% CI)	Mean CVD ORs in subgroups carrying classical riskf actors (95% CI)							ANOVA test
		Men	Age ≥ 50	Diabetes	Obesity	Current smoking	Hypertension	High cholesterol	Sum Sq	Mean Sq	F value	Pr(>F)
UK Biobank
1	0.63 (0.6-0.65)	0.61 (0.6-0.63)	0.62 (0.59-0.64)	0.69 (0.57-0.82)	0.65 (0.61-0.69)	0.76 (0.62-0.9)	0.68 (0.63-0.72)	0.67 (0.63-0.71)	0.0844747	0.0120678	1.77616	0.126689
2	0.72 (0.67-0.77)	0.68 (0.67-0.7)	0.72 (0.69-0.75)	0.77 (0.66-0.88)	0.72 (0.65-0.79)	0.77 (0.71-0.83)	0.76 (0.73-0.79)	0.8 (0.74-0.86)	0.0493999	0.00705713	1.51785	0.196729
3	0.79 (0.74-0.84)	0.79 (0.75-0.82)	0.79 (0.75-0.83)	0.8 (0.73-0.86)	0.78 (0.72-0.83)	0.84 (0.73-0.94)	0.81 (0.78-0.84)	0.77 (0.75-0.8)	0.0150332	0.00214761	0.525833	0.808315
4	0.87 (0.84-0.9)	0.86 (0.84-0.88)	0.87 (0.82-0.91)	0.87 (0.79-0.95)	0.91 (0.83-0.98)	0.86 (0.72-1)	0.89 (0.87-0.91)	0.92 (0.83-1.01)	0.0204536	0.00292194	0.40739	0.890588
5/6	1	1	1	1	1	1	1	1
7	1.07 (0.99-1.15)	1.07 (1.02-1.13)	1.06 (1.02-1.1)	0.99 (0.88-1.09)	1.05 (0.98-1.13)	1.1 (0.97-1.23)	1.08 (1.04-1.11)	1.1 (1.01-1.19)	0.044672	0.00638172	0.71579	0.659198
8	1.2 (1.19-1.22)	1.25 (1.18-1.32)	1.2 (1.14-1.26)	1.23 (1.06-1.4)	1.2 (1.17-1.23)	1.16 (1.04-1.29)	1.19 (1.11-1.27)	1.23 (1.18-1.28)	0.0266081	0.00380116	0.365967	0.915264
9	1.37 (1.32-1.42)	1.44 (1.42-1.45)	1.35 (1.33-1.38)	1.34 (1.26-1.42)	1.41 (1.33-1.49)	1.31 (1.21-1.42)	1.35 (1.34-1.37)	1.39 (1.33-1.45)	0.0552586	0.00789409	1.54068	0.189309
10	1.72 (1.67-1.78)	1.79 (1.77-1.81)	1.7 (1.66-1.73)	1.67 (1.54-1.8)	1.7 (1.65-1.75)	1.65 (1.5-1.81)	1.71 (1.62-1.79)	1.76 (1.68-1.84)	0.0737993	0.0105428	1.02332	0.434148
Framingham/ARIC
1	0.63 (0.5-0.76)	0.5 (0.12-0.88)	0.67 (0.26-1.08)		0.46 (-0.07-0.99)	0.61 (0.1-1.13)	0.43 (0.15-0.72)	0.48 (0.06-0.9)	0.211554	0.0352591	0.48435	0.812512
2	0.59 (0.28-0.91)	0.43 (0.08-0.77)	0.37 (-0.05-0.79)		0.81 (0.26-1.36)	0.6 (0.11-1.09)	0.66 (0.24-1.07)	0.71 (-0.17-1.6)	0.573579	0.0955965	0.778664	0.5958
3	0.7 (0.37-1.02)	0.48 (0.37-0.59)	0.53 (0.08-0.98)		0.42 (-0.05-0.89)	0.77 (0.31-1.24)	0.41 (0.16-0.65)	0.76 (-0.06-1.58)	0.600098	0.100016	1.03534	0.430631
4	0.72 (0.34-1.1)	0.71 (0.32-1.1)	0.75 (-0.09-1.59)		0.74 (0.36-1.11)	0.82 (-0.28-1.92)	0.7 (0.53-0.88)	0.54 (0.39-0.7)	0.172999	0.0288331	0.184742	0.977879
5/6	1	1	1		1	1	1	1
7	1.24 (1.12-1.35)	1.43 (0.75-2.11)	1.03 (0.31-1.75)		1.68 (1.09-2.28)	1.6 (0.37-2.83)	1.08 (0.51-1.66)	0.95 (0.24-1.67)	1.98124	0.330207	1.37495	0.270234
8	1.39 (1.18-1.59)	1.48 (0.73-2.23)	1.5 (0.68-2.32)		2.72 (-0.77-6.21)	1.29 (1.03-1.55)	1.59 (0.47-2.71)	0.79 (0.42-1.15)	8.22269	1.37045	1.41751	0.254519
9	1.85 (1.17-2.54)	2.3 (1.84-2.76)	2.19 (0.77-3.61)		1.97 (1.14-2.81)	1.53 (0.64-2.41)	1.9 (0.42-3.38)	1.56 (0.72-2.41)	2.00123	0.333538	0.726941	0.632979
10	8.09 (6.97-9.22)	11.93 (3.97-19.88)	11.98 (10.33-13.63)		9.54 (1.04-18.04)	6.34 (3.58-9.1)	9.38 (3.3-15.46)	6.93 (2.69-11.17)	119.403	19.9005	1.52112	0.219815

## Sheet: ST4
Table S4. ANOVA test for difference in mean ORs between the entire study and risk categories of SCORE2 (UK Biobank and Framingham/ARIC). The first column shows the PRS tenths of which 5/6th groups were taken as the reference group (OR = 1) for estimating CVD ORs. The middle part is CVD OR in the entire set and three risk categories of SCORE2. The left part is the result of the ANOVA test (degree …
PRS groups	Mean CVD ORs in entire cohort (95% CI)	Mean CVD ORs by SCORE2 risk categories (95% CI)			ANOVA test
		Low	Intermediate	High	Sum Sq	Mean Sq	F value	Pr(>F)
UK Biobank
1	0.63 (0.6-0.65)	0.59 (0.42-0.75)	0.65 (0.61-0.7)	0.65 (0.57-0.73)	0.0146337	0.00487792	0.40826	0.749197
2	0.72 (0.7-0.74)	0.75 (0.63-0.87)	0.72 (0.69-0.76)	0.76 (0.68-0.85)	0.00644908	0.00214969	0.290163	0.831856
3	0.79 (0.76-0.82)	0.82 (0.71-0.92)	0.79 (0.76-0.82)	0.78 (0.67-0.9)	0.00315553	0.00105184	0.123421	0.944917
4	0.87 (0.83-0.9)	0.77 (0.68-0.86)	0.84 (0.8-0.88)	0.9 (0.8-1)	0.0447965	0.0149322	2.22643	0.1246
5/6	1	1	1	1
7	1.07 (1.03-1.11)	1.15 (1.03-1.26)	1.06 (1.03-1.08)	1 (0.94-1.07)	0.0514098	0.0171366	2.75056	0.0768393
8	1.2 (1.18-1.23)	1.26 (1.18-1.34)	1.19 (1.16-1.23)	1.18 (1.12-1.24)	0.0207013	0.00690042	1.67671	0.211933
9	1.37 (1.33-1.41)	1.3 (1.17-1.43)	1.42 (1.36-1.47)	1.35 (1.22-1.48)	0.0320407	0.0106802	0.864584	0.479631
10	1.72 (1.67-1.78)	1.72 (1.59-1.84)	1.85 (1.79-1.91)	1.57 (1.41-1.72)	0.206029	0.0686763	4.48734	0.0181431
Framingham/ARIC
1	0.64 (0.49-0.79)	0.58 (-0.24-1.4)	0.43 (0.16-0.7)	0.59 (-0.55-1.72)	0.095726	0.0319087	0.137583	0.935639
2	0.61 (0.35-0.87)	0.79 (0.6-0.97)	0.5 (0.25-0.75)	0.48 (-0.35-1.3)	0.234849	0.0782831	0.818513	0.508205
3	0.73 (0.3-1.17)	0.72 (-0.1-1.54)	0.78 (0.14-1.43)	0.41 (-0.34-1.15)	0.35467	0.118223	0.567624	0.646806
4	0.72 (0.53-0.91)	1 (0.14-1.86)	0.61 (-0.27-1.49)	0.69 (-0.24-1.61)	0.350371	0.11679	0.428742	0.736117
5/6	1	1	1	1
7	1.3 (0.78-1.83)	1.1 (-1.04-3.23)	1 (0.39-1.6)	2.02 (0.18-3.87)	2.58632	0.862108	0.882153	0.477793
8	1.39 (1.21-1.57)	1.13 (-0.1-2.37)	1.19 (1.03-1.36)	1.62 (0.1-3.14)	0.587851	0.19595	0.443626	0.726169
9	1.94 (0.81-3.08)	2.1 (0.69-3.51)	1.36 (0.37-2.35)	2.94 (1.67-4.21)	5.11046	1.70349	2.5654	0.103373
10	8.47 (4.59-12.34)	5.15 (1.88-8.41)	9.01 (5.09-12.94)	16.06 (7.63-24.49)	252.88	84.2933	6.63286	0.00683814

## Sheet: ST5
Table S5. ANOVA test for difference in mean ORs between the entire study and clinical risk categories (low, intermediate, and high) of QRISK3 (UK Biobank). The first column shows the ten equally sized PRS groups of which 5/6th groups were taken as the reference group (OR = 1) for estimating CVD ORs. The middle part is CVD OR in the entire set and three risk categories of QRISK3. The left part is …
PRS groups	Mean CVD OR in entire data	Mean CVD ORs by SCORE2 risk categories			ANOVA test
		Low	Intermediate	High	Sum Sq	Mean Sq	F value	Pr(>F)	FDR
1	0.63 (0.6-0.65)	0.79 (0.58-1)	0.65 (0.56-0.73)	0.66 (0.63-0.69)	0.0844559	0.028152	1.59401	0.230011	0.517525
2	0.72 (0.7-0.74)	0.86 (0.71-1)	0.72 (0.62-0.81)	0.74 (0.68-0.79)	0.0680697	0.0226899	2.05842	0.146192	0.438576
3	0.79 (0.76-0.82)	0.88 (0.72-1.05)	0.78 (0.7-0.86)	0.83 (0.78-0.89)	0.0319441	0.010648	0.894994	0.46513	0.598024
4	0.87 (0.83-0.9)	0.92 (0.78-1.06)	0.82 (0.77-0.86)	0.86 (0.82-0.9)	0.0251145	0.00837151	1.0655	0.391374	0.58706
5/6	1 (0.97-1.03)	1 (0.9-1.1)	1 (0.94-1.06)	1 (0.94-1.07)	2.02431e-06	6.74769e-07	0.000107641	0.999998	0.999998
7	1.07 (1.03-1.11)	1.22 (0.89-1.55)	1.21 (1.11-1.31)	1.02 (0.97-1.07)	0.153226	0.0510753	1.27913	0.315287	0.567516
8	1.2 (1.18-1.23)	1.22 (0.95-1.49)	1.28 (1.17-1.39)	1.15 (1.05-1.26)	0.0407384	0.0135795	0.439478	0.727886	0.818871
9	1.37 (1.33-1.41)	1.27 (1.24-1.3)	1.41 (1.34-1.49)	1.32 (1.27-1.37)	0.0577085	0.0192362	5.62851	0.00789016	0.0428949
10	1.72 (1.67-1.78)	1.86 (1.72-2)	1.98 (1.92-2.04)	1.75 (1.63-1.86)	0.20706	0.0690199	5.35944	0.00953221	0.0428949

## Sheet: ST6
Table S6. ANOVA test for difference in mean ORs between the entire population and clinical risk tertile groups of SCORE2 and QRISK3 (UK Biobank). The first column shows the PRS tenths of which 5/6th groups were taken as the reference group (OR = 1) for estimating CVD ORs. The middle part is CVD OR in the entire set and tertile groups of SCORE2/QRISK3. The left part is the result of the ANOVA test…
PRS groups	Mean CVD OR in entire data	Mean CVD ORs by tertile categories of clinical risk score			ANOVA test
		T1	T2	T3	Sum Sq	Mean Sq	F value	Pr(>F)	FDR
SCORE2
1	0.63 (0.6-0.65)	0.59 (0.42-0.75)	0.65 (0.61-0.7)	0.65 (0.57-0.73)	0.0245128	0.00817092	1.88717	0.172457	0.51737
2	0.72 (0.7-0.74)	0.75 (0.63-0.87)	0.72 (0.69-0.76)	0.76 (0.68-0.85)	0.0246509	0.00821695	0.521955	0.673289	0.865657
3	0.79 (0.76-0.82)	0.82 (0.71-0.92)	0.79 (0.76-0.82)	0.78 (0.67-0.9)	0.0220993	0.00736645	1.11295	0.372999	0.559498
4	0.87 (0.83-0.9)	0.77 (0.68-0.86)	0.84 (0.8-0.88)	0.9 (0.8-1)	0.0678398	0.0226133	2.06602	0.145131	0.51737
5/6	1	1	1	1
7	1.07 (1.03-1.11)	1.15 (1.03-1.26)	1.06 (1.03-1.08)	1 (0.94-1.07)	0.0505081	0.016836	1.30738	0.30643	0.559498
8	1.2 (1.18-1.23)	1.26 (1.18-1.34)	1.19 (1.16-1.23)	1.18 (1.12-1.24)	0.0772201	0.02574	1.25524	0.322985	0.559498
9	1.37 (1.33-1.41)	1.3 (1.17-1.43)	1.42 (1.36-1.47)	1.35 (1.22-1.48)	0.00722143	0.00240714	0.180807	0.90786	0.999999
10	1.72 (1.67-1.78)	1.72 (1.59-1.84)	1.85 (1.79-1.91)	1.57 (1.41-1.72)	0.166455	0.0554851	2.94086	0.0648401	0.51737
QRISK3
1	0.63 (0.6-0.65)	0.79 (0.58-1)	0.65 (0.56-0.73)	0.66 (0.63-0.69)	0.0712964	0.0237655	2.66347	0.0831332	0.748199
2	0.72 (0.7-0.74)	0.86 (0.71-1)	0.72 (0.62-0.81)	0.74 (0.68-0.79)	0.0307204	0.0102401	0.893792	0.465695	0.772464
3	0.79 (0.76-0.82)	0.88 (0.72-1.05)	0.78 (0.7-0.86)	0.83 (0.78-0.89)	0.0233784	0.00779281	0.799676	0.512018	0.772464
4	0.87 (0.83-0.9)	0.92 (0.78-1.06)	0.82 (0.77-0.86)	0.86 (0.82-0.9)	0.0261483	0.0087161	0.487911	0.695499	0.782437
5/6	1	1	1	1	1.71372e-05	5.71241e-06	0.000747052	0.999971	0.999971
7	1.07 (1.03-1.11)	1.22 (0.89-1.55)	1.21 (1.11-1.31)	1.02 (0.97-1.07)	0.0713892	0.0237964	0.766594	0.529292	0.772464
8	1.2 (1.18-1.23)	1.22 (0.95-1.49)	1.28 (1.17-1.39)	1.15 (1.05-1.26)	0.185654	0.0618848	1.90803	0.168999	0.760494
9	1.37 (1.33-1.41)	1.27 (1.24-1.3)	1.41 (1.34-1.49)	1.32 (1.27-1.37)	0.0325967	0.0108656	0.782938	0.520692	0.772464
10	1.72 (1.67-1.78)	1.86 (1.72-2)	1.98 (1.92-2.04)	1.75 (1.63-1.86)	0.2783	0.0927665	0.639076	0.600806	0.772464

## Sheet: ST7
Table S7. Interactive effcts between PRS and SCORE2/QRISK3 on CVD risk. The interaction column shows interactive items between PRS groups (genetic risk factor [G]) and clinical risk factors/scores (C). The `Beta` column shows the interactive effect size by applying the logistic regression model, and `Pr(>|z|)` is the significance of the interactive effect. CVD, cardiovascular disease; PRS, polyge…
Interaction	Estimate	Std. Error	z value	Pr(>|z|)
PRS tenths:SCORE2_tertile	-0.00642958	0.00461183	-1.39415	0.163273
PRS tenths:SCORE2_risk_groups	-0.00762705	0.00500837	-1.52286	0.127794
PRS tenths:SCORE2	-0.00131089	0.000981267	-1.33592	0.181575
PRS tenths:QRISK3_tertile	-0.00216616	0.00593303	-0.365102	0.715035
PRS tenths:QRISK3_risk_groups	-0.0110503	0.00440451	-2.50886	0.0121123
PRS tenths:QRISK3	0.000109719	0.000232839	0.471221	0.637483

## Sheet: ST8
Table S8. Model performance, C-index and NRI. The HR, C-index, and NRI are the mean values of 1000 bootstrapped samples. PRS = polygenic risk score; HR = Hazard ratio; CI = confidence interval; Δ C-index, difference of c-index by comparing the multiplicative model with orignal model; NRI, net reclassification idnex.
Model	N sample	HR (95% CI)	C index (95% CI)	Δ C-index	P	NRI
PRS	419716	1.33 (1.323-1.338)	0.732 (0.731_0.733)
SCORE2	297201	1.255 (1.253-1.257)	0.731 (0.73_0.732)	0.009 (0.007-0.011)	1.60518e-21	0.063 (0.059-0.067)
SCORE2 x PRS-factor		1.179 (1.177-1.18)	0.74 (0.739_0.741)
QRISK3	264826	1.056 (1.056-1.056)	0.731 (0.73_0.732)	0.003 (0.001-0.004)	0.0011033	0.02 (0.019-0.021)
QRISK3 x PRS.factor		1.045 (1.045-1.045)	0.74 (0.739_0.741)

## Sheet: ST9
Table S9. Risk reclassification by SCORE2/QRISK3 x PRS-factor models. White background shows “original” classification by SCORE2 or QRISK3 . Data obtained after multiplying SCORE2 or QRISK3 with PRS are shown with colored background in green (low), yellow (intermediate), and orange (high). The data show that individuals reclassified by the PRS had incidence rates close to those originally classif…
CRS tool	Category by original model	Category by CRS x PRS-factor model （%）	N	CVD incidence (%)a	Prevalence of risk fators (%)b
					Diabetes	Smoking	Obesity	Hypertension	High cholesterol	Male	Age ≥ 50
SCORE2	low	original (100)	127315	1.11534	3.64843	3.09076	20.6992	19.8091	33.2223	19.7259	66.6685
		low (89.11)	113447	0.967853	3.47651	2.82334	20.3396	18.3892	32.0634	18.5884	66.3429
		intermediate (10.89)	13868	2.32189	5.0548	5.27834	23.6418	31.4249	42.7026	29.0309	69.3323
	intermediate	original (100)	145337	4.11113	8.14108	12.2804	25.9385	62.5725	48.2128	59.1976	83.477
		low (19.58)	28453	2.2915	6.01343	7.87615	23.494	51.6114	43.4365	50.3497	87.0594
		intermediate (70.87)	102998	4.07872	8.33317	13.0672	26.4253	64.1158	48.8039	60.9857	81.0637
		high (9.55)	13886	8.08008	11.0759	15.4688	27.3391	73.5849	53.6152	64.0645	94.0372
	high	original (100)	24549	9.12868	13.6625	34.6409	26.7957	91.6331	52.4909	94.7982	97.3604
		intermediate (33.77)	8291	6.87492	11.9527	28.3922	25.7717	90.1459	49.9095	95.1876	98.0461
		high (66.23)	16258	10.278	14.5344	37.8275	27.3188	92.3914	53.8074	94.5996	97.0107
QRISK3	low	original (100)	159962	1.11151	0.629525	5.23812	18.7013	32.1601	36.8181	32.9303	63.6539
		low (91.40)	146211	0.920587	0.53074	5.05092	18.145	29.9697	35.3027	32.1658	61.1855
		intermediate (8.60)	13751	3.14159	1.67988	7.22857	24.6164	55.4505	52.933	41.0588	89.8989
	intermediate	original (100)	69212	4.10189	5.39935	7.73421	27.1543	70.9227	48.7051	60.3277	97.0843
		low (23.72)	16415	2.39415	3.35059	6.8474	24.898	65.1721	45.3407	57.4535	97.1794
		intermediate (57.80)	40003	3.92971	5.44959	7.87441	27.3854	71.5321	48.7368	60.7179	97.0577
		high (18.49)	12794	6.83133	7.87088	8.43364	29.3262	76.3952	52.9223	62.7951	97.0455
	high	original (100)	35652	12.0694	31.6925	12.2405	39.936	86.1522	47.6771	76.007	98.3956
		intermediate (22.41)	7989	6.68419	18.4253	10.1515	33.2332	82.0754	44.6131	78.2075	98.886
		high (77.59)	27663	13.6247	35.524	12.8439	41.8718	87.3296	48.562	75.3714	98.254
